# Supplementary material for: Effects of Betulinic Acid and Ursolic Acid on IL-17-Induced CCL20 Release in Normal Human Epidermal Keratinocytes
Source: Life (Basel). 2025 Jul 4;15(7):1073. doi: 10.3390/life15071073 (PMC12298970; doi:10.3390/life15071073)
Supplement: Supplementary file 1 [file life-15-01073-s001.zip]

Archive with 1 entries (1 files):
- life-3630237-supplementary.pdf
